# Supplementary material for: Effect of α-Synuclein Overexpression on NAPP-129 and TLQP-62 in Rat Brain and Plasma
Source: Med Sci (Basel). 2026 Apr 13;14(2):195. doi: 10.3390/medsci14020195 (PMC13108048; doi:10.3390/medsci14020195)
Supplement: Supplementary file 1 [file medsci-14-00195-s001.zip]

Archive with 1 entries (1 files):
- medsci-4137653-Supplementary.pdf
